# Supplementary material for: Copper-64-Labeled 1C1m-Fc, a New Tool for TEM-1 PET Imaging and Prediction of Lutetium-177-Labeled 1C1m-Fc Therapy Efficacy and Safety
Source: Cancers (Basel). 2021 Nov 25;13(23):5936. doi: 10.3390/cancers13235936 (PMC8657097; doi:10.3390/cancers13235936)
Supplement: Supplementary file 1 [file cancers-13-05936-s001.zip]

Archive with 1 entries (1 files):
- cancers-1414785-supplementary.pdf
